# Supplementary material for: Learning and Investigation of the Role of Angiotensin-Converting Enzyme in Radiotherapy for Nasopharyngeal Carcinoma
Source: Biomedicines. 2023 May 30;11(6):1581. doi: 10.3390/biomedicines11061581 (PMC10295367; doi:10.3390/biomedicines11061581)
Supplement: Supplementary file 1 [file biomedicines-11-01581-s001.zip]

Archive with 1 entries (1 files):
- biomedicines-2364500-supplementary.pdf
